# Supplementary material for: Impact of Adherence to Guideline-Recommended Surgical Timing on Outcomes in Infective Endocarditis
Source: J Clin Med. 2026 Jul 10;15(14):5421. doi: 10.3390/jcm15145421 (PMC13412765; doi:10.3390/jcm15145421)
Supplement: Supplementary file 1 [file jcm-15-05421-s001.zip]

Archive with 1 entries (1 files):
- jcm-4389583-supplementary.pdf
